# Supplementary material for: Bioaccessibility and Gut Microbiota Modulation of Phenolics in Prunus mume vs. Fructus mume
Source: Foods. 2025 Nov 27;14(23):4067. doi: 10.3390/foods14234067 (PMC12691899; doi:10.3390/foods14234067)
Supplement: Supplementary file 1 [file foods-14-04067-s001.zip]

Archive with 1 entries (1 files):
- foods-3972653-supplementary.pdf
